# Supplementary material for: Chemokine Receptor N-Terminus Charge Dictates Reliance on Post-Translational Modifications for Effective Ligand Capture and Following Boosting by Defense Peptides
Source: Int J Mol Sci. 2024 Oct 9;25(19):10854. doi: 10.3390/ijms251910854 (PMC11477141; doi:10.3390/ijms251910854)
Supplement: Supplementary file 1 [file ijms-25-10854-s001.zip]

Archive with 1 entries (1 files):
- ijms-3219820-supplementary.pdf
